# Supplementary material for: Design of intelligent module design for humanoid translation robot by combining the deep learning with blockchain technology
Source: Sci Rep. 2023 Mar 9;13:3948. doi: 10.1038/s41598-023-31053-5 (PMC9998462; doi:10.1038/s41598-023-31053-5)
Supplement: Supplementary file 1 — Supplementary Information. [file 41598_2023_31053_MOESM1_ESM.zip]

Archive with 18 entries (17 files):
- Drawing data/
- Drawing data/Drawing data.xlsx
- Drawing data/Figure 1(a).vsdx
- Drawing data/Figure 1(b).vsdx
- Drawing data/Figure 10.opj
- Drawing data/Figure 11.opj
- Drawing data/Figure 12.opj
- Drawing data/Figure 13.opj
- Drawing data/Figure 14.opj
- Drawing data/Figure 15.opj
- Drawing data/Figure 2.vsdx
- Drawing data/Figure 3.vsdx
- Drawing data/Figure 4.opj
- Drawing data/Figure 5.opj
- Drawing data/Figure 6.opj
- Drawing data/Figure 7.opj
- Drawing data/Figure 8.opj
- Drawing data/Figure 9.opj
