# Supplementary material for: Design of intelligent module design for humanoid translation robot by combining the deep learning with blockchain technology
Source: Sci Rep. 2023 Mar 9;13:3948. doi: 10.1038/s41598-023-31053-5 (PMC9998462; doi:10.1038/s41598-023-31053-5)
Supplement: Supplementary file 1 — Supplementary Information. [file 41598_2023_31053_MOESM1_ESM.zip › Drawing data/Drawing data.xlsx]

## Sheet: Figure 4
		BLEU	26.59	25.21	22.65
		BP	0.98	0.814	0.76
		P1	55.6	58.4	58.3
		P2	32.7	36.5	34.9
		P3	21.4	25.6	23.7
		P4	13.9	16.8	16.1

## Sheet: Figure 5
		BELU	21.21	22.2	22.25	25.29
		BP	1	1	1	1
		P1	38.7	39.8	40	42.4
		P2	25	26	26.1	29
		P3	17.2	18.2	18.2	12.9
		P4	12.1	13	12.9	15.7

## Sheet: Figure 6
			1~9	17	36	21	15	6
			11~19	31	48	33	25	21
			21~29	32	49	35	26	21
			31~39	28	45	32	24	18
			41~49	25	41	28	20	16

## Sheet: Figure 7
		51~59	19	37	22	15	11
		61~69	8	30	17	10	7
		71~79	7	19	8	5	4
		81~89	0	22	8	0	0

## Sheet: Figure 8
			1	45	54	48	35
			5	70	70	66	62
			10	80	78	74	72
			15	85	82	80	78
			20	86	86	82	80

## Sheet: Figure 9
				1	34	32	30	20
				5	62	62	58	50
				10	70	75	71	52
				15	75	80	76	58
				20	78	84	79	64

## Sheet: Figure 10
		1	34	33	32	20
		5	62	60	56	40
		10	70	68	68	50
		15	72	71	71	58
		20	88	87	87	60

## Sheet: Figure 11
			Our method	0.57	0.46	0.46
			DNNLoc	0.6	0.45	0.46
			LR	0.55	0.41	0.42
			BL	0.48	0.28	0.3

## Sheet: Figure 12
		Our method	0.55	0.38	0.35
		DNNLoc	0.52	0.37	0.34
		LR	0.49	0.36	0.34
		BL	0.43	0.25	0.23

## Sheet: Figure 13
			0	0.32	0.4	0.3	0.3	0.32	0.24
			0.25	0.46	0.42	0.38	0.45	0.34	0.3
			0.5	0.54	0.44	0.42	0.51	0.35	0.34
			0.75	0.55	0.46	0.44	0.52	0.37	0.36
			1	0.54	0.47	0.47	0.51	0.38	0.37
			1.25	0.57	0.48	0.48	0.55	0.38	0.36

[truncated: 2 more sheets: Figure 14, Figure 15]
